# Supplementary material for: Hydrophobic Drug Carrier from Polycaprolactone-b-Poly(Ethylene Glycol) Star-Shaped Polymers Hydrogel Blend as Potential for Wound Healing Application
Source: Polymers (Basel). 2023 Apr 27;15(9):2072. doi: 10.3390/polym15092072 (PMC10181117; doi:10.3390/polym15092072)
Supplement: Supplementary file 1 [file polymers-15-02072-s001.zip]

Archive with 1 entries (1 files):
- polymers-2247790-supplementary.pdf
